# Supplementary material for: Accuracy of estimates of serving size using digitally displayed food photographs among Japanese adults
Source: J Nutr Sci. 2022 Nov 24;11:e105. doi: 10.1017/jns.2022.102 (PMC9705702; doi:10.1017/jns.2022.102)
Supplement: Supplementary file 1 [file jnssup.zip]

Archive with 3 entries (3 files):
- S2048679022001021sup001.pdf
- S2048679022001021sup002.pdf
- S2048679022001021sup003.pdf
